# Supplementary material for: A Systematic Review and Meta-Analysis on the Diagnostic Test Accuracy of Hepatorenal Index in Pediatric Metabolic Dysfunction-Associated Steatotic Liver Disease
Source: Diagnostics (Basel). 2026 Mar 1;16(5):729. doi: 10.3390/diagnostics16050729 (PMC12985247; doi:10.3390/diagnostics16050729)
Supplement: Supplementary file 1 [file diagnostics-16-00729-s001.zip]

Archive with 2 entries (2 files):
- Supplementary Figures and Tables HRI.pdf
- Supplementary Table S2.pdf
